# Supplementary material for: Temporal analysis of enhancers during mouse cerebellar development reveals dynamic and novel regulatory functions
Source: eLife. 2022 Aug 9;11:e74207. doi: 10.7554/eLife.74207 (PMC9398453; doi:10.7554/eLife.74207)
Supplement: Supplementary file 1. [file elife-74207-supp1.zip]

Archive with 1 entries (1 files):
- Supplementary_File_1.bed
