# Supplementary material for: Temporal analysis of enhancers during mouse cerebellar development reveals dynamic and novel regulatory functions
Source: eLife. 2022 Aug 9;11:e74207. doi: 10.7554/eLife.74207 (PMC9398453; doi:10.7554/eLife.74207)
Supplement: Supplementary file 1. [file elife-74207-supp1.zip › Supplementary_File_1.bed]

chr1	6750276	6751856
chr1	9638755	9639950
chr1	9737494	9738436
chr1	11016963	11017363
chr1	17049365	17050763
chr1	20291664	20293718
chr1	21069515	21069902
chr1	22252102	22252810
chr1	24229251	24230683
chr1	24620784	24621995
chr1	24815324	24816326
chr1	25880645	25882340
chr1	33988338	33989288
chr1	34062276	34063443
chr1	34239150	34241755
chr1	35750960	35752583
chr1	35754218	35755187
chr1	36121233	36122341
chr1	36133587	36135594
chr1	36144473	36146448
chr1	36636957	36638015
chr1	37178304	37180611
chr1	37413277	37413984
chr1	38255237	38256015
chr1	38275071	38275857
chr1	38320420	38320829
chr1	38467241	38468040
chr1	38473931	38475219
chr1	38495140	38496451
chr1	38506721	38508909
chr1	38545337	38546231
chr1	38617919	38620347
chr1	38621622	38623972
chr1	38662957	38664194
chr1	38687702	38688355
chr1	38933667	38934170
chr1	39612487	39613390
chr1	39757692	39759507
chr1	39829493	39831691
chr1	39992513	39994072
chr1	39999622	39999892
chr1	40001391	40002114
chr1	40003046	40005882
chr1	41214173	41215464
chr1	41944672	41946295
chr1	41946937	41949502
chr1	42299448	42301444
chr1	42314278	42319749
chr1	42455426	42455984
chr1	42547790	42549055
chr1	42685011	42685910
chr1	42763805	42765961
chr1	42766097	42767181
chr1	42769873	42771466
chr1	42933008	42935648
chr1	42945121	42947196
chr1	43373880	43375172
chr1	43751704	43752416
chr1	51035403	51038884
chr1	51673964	51674982
chr1	51944506	51945526
chr1	55294101	55294560
chr1	55722420	55723737
chr1	56889640	56892478
chr1	57275479	57276252
chr1	58052457	58053169
chr1	59368521	59370312
chr1	59462089	59462790
chr1	59572296	59574529
chr1	59591758	59592989
chr1	59623477	59625106
chr1	59631150	59631790
chr1	60907613	60908965
chr1	61195720	61197416
chr1	61359477	61359751
chr1	62729067	62730094
chr1	62907201	62907516
chr1	63620372	63621388
chr1	63866495	63867848
chr1	64040525	64041824
chr1	64045891	64046349
chr1	64270419	64270968
chr1	64272538	64273482
chr1	64365152	64365943
chr1	66267414	66268690
chr1	66366623	66370870
chr1	69070991	69072081
chr1	71719958	71720611
chr1	72217176	72218258
chr1	72332407	72334229
chr1	72446644	72447597
chr1	72456751	72457102
chr1	72459995	72461803
chr1	72465756	72465983
chr1	72501381	72503508
chr1	72639660	72640524
chr1	72827930	72828276
chr1	72852274	72853141
chr1	73101573	73102561
chr1	73121869	73122782
chr1	73135650	73136815
chr1	73687112	73687503
chr1	73689056	73689364
chr1	73989860	73991733
chr1	74157529	74158543
chr1	74897989	74898555
chr1	75285697	75287084
chr1	75439386	75442875
chr1	75775088	75775962
chr1	75794143	75795421
chr1	76025260	76026544
chr1	76486670	76488396
chr1	77491578	77494428
chr1	77497924	77500029
chr1	78135036	78141822
chr1	78154136	78156780
chr1	78163053	78170877
chr1	78171559	78172273
chr1	78177863	78179894
chr1	78197892	78198751
chr1	79397716	79398445
chr1	81262319	81263758
chr1	81589640	81591957
chr1	82216750	82218207
chr1	82278908	82281336
chr1	82282758	82283285
chr1	82313254	82313646
chr1	82316370	82317684
chr1	82381712	82383029
chr1	83447373	83448551
chr1	83502026	83503341
chr1	87791204	87792654
chr1	87824441	87825596
chr1	87928662	87929228
chr1	88321108	88322366
chr1	88337057	88339770
chr1	88398755	88403105
chr1	88421484	88422851
chr1	88530150	88531050
chr1	88932175	88933003
chr1	89123554	89124792
chr1	90464921	90466184
chr1	90735649	90737606
chr1	90820280	90822189
chr1	91337578	91338580
chr1	91340187	91340779
chr1	91362952	91364691
chr1	91444516	91447941
chr1	91460996	91461979
chr1	91472977	91473902
chr1	91483883	91484149
chr1	91972892	91973537
chr1	92101487	92102073
chr1	92104590	92106594
chr1	92586981	92588961
chr1	92640571	92641294
chr1	92871199	92874012
chr1	93496785	93498107
chr1	93995779	93997135
chr1	94004658	94006329
chr1	94108523	94109341
chr1	94120425	94121680
chr1	94293973	94294961
chr1	95582437	95583521
chr1	95931691	95932032
chr1	99944290	99946267
chr1	100086541	100088852
chr1	106643214	106644430
chr1	108095145	108097143
chr1	108374296	108375334
chr1	120672512	120674026
chr1	120760952	120761325
chr1	120806969	120808278
chr1	120812806	120813452
chr1	120878900	120879779
chr1	120929894	120931307
chr1	121225089	121226791
chr1	122510201	122512159
chr1	122712758	122713883
chr1	123073471	123076944
chr1	127892768	127893890
chr1	128578083	128578736
chr1	128579382	128582050
chr1	128634041	128635110
chr1	128641927	128642439
chr1	128761546	128762750
chr1	129315754	129317350
chr1	129433176	129435950
chr1	129801225	129801751
chr1	129886204	129887631
chr1	130255168	130256222
chr1	130296510	130298095
chr1	130353605	130354076
chr1	130481511	130484818
chr1	130565386	130566619
chr1	130581739	130582659
chr1	130583562	130584386
chr1	130662933	130663460
chr1	130700044	130700517
chr1	130702062	130702723
chr1	132974777	132976881
chr1	132981928	132984037
chr1	133313825	133315402
chr1	133867020	133869793
chr1	133903843	133905037
chr1	134086230	134088977
chr1	134096634	134098055
chr1	134178354	134180333
chr1	134214470	134216939
chr1	134217740	134220594
chr1	134230009	134230882
chr1	134262412	134263227
chr1	134267471	134270248
chr1	134271034	134272504
chr1	134434134	134434830
chr1	134454038	134456353
chr1	134457374	134459791
chr1	134465698	134471289
chr1	134478145	134479895
chr1	134555348	134558223
chr1	134590368	134593083
chr1	134603549	134604028
chr1	134605655	134606844
chr1	134628780	134629397
chr1	134637587	134638320
chr1	134662617	134662997
chr1	134818648	134819438
chr1	134947033	134947327
chr1	134965022	134966431
chr1	134975827	134977674
chr1	135077664	135080367
chr1	135083789	135085798
chr1	135091870	135093929
chr1	135096105	135097039
chr1	135105717	135107653
chr1	135111751	135114643
chr1	135119262	135120560
chr1	135164370	135165331
chr1	135208609	135208875
chr1	135282358	135283336
chr1	135293899	135295893
chr1	135314770	135315687
chr1	135330736	135331597
chr1	135334630	135335122
chr1	135721767	135722780
chr1	135783046	135784223
chr1	135813829	135814786
chr1	135957208	135962967
chr1	135966724	135968940
chr1	135989420	135990270
chr1	135991991	135996367
chr1	136170019	136173357
chr1	136203809	136204619
chr1	136232285	136233038
chr1	136594969	136596921
chr1	136605426	136606306
chr1	136609479	136611359
chr1	136692820	136693084
chr1	137468878	137469563
chr1	137499228	137500398
chr1	137512226	137513087
chr1	137532106	137533244
chr1	137542109	137543705
chr1	137567269	137567800
chr1	137572856	137574430
chr1	137576335	137579595
chr1	137583462	137585096
chr1	137748963	137749615
chr1	137957629	137958354
chr1	137999070	138001318
chr1	138028148	138030071
chr1	138036726	138037253
chr1	138129567	138131295
chr1	138678552	138679476
chr1	139158386	139159582
chr1	139219394	139220620
chr1	139502609	139503228
chr1	139514285	139514980
chr1	139593346	139594479
chr1	139823477	139826277
chr1	140464829	140466275
chr1	140897002	140898140
chr1	145491602	145494185
chr1	151517328	151519998
chr1	153789596	153792979
chr1	153830386	153832190
chr1	153851115	153853049
chr1	153916698	153917918
chr1	153923254	153925075
chr1	153929309	153930350
chr1	154011689	154013599
chr1	154403159	154404117
chr1	154639476	154641352
chr1	154661581	154665555
chr1	154892265	154892632
chr1	154901261	154901807
chr1	155038536	155039771
chr1	155488420	155489876
chr1	155500264	155500807
chr1	155507648	155509077
chr1	155511637	155513085
chr1	155550127	155552622
chr1	155584247	155585077
chr1	156653173	156653645
chr1	156678190	156679655
chr1	156734262	156736601
chr1	156830084	156832269
chr1	156846067	156847826
chr1	156898524	156900621
chr1	156909838	156910430
chr1	156924372	156924981
chr1	156929196	156931499
chr1	157056931	157057699
chr1	157059103	157060873
chr1	157069190	157069743
chr1	157075973	157078249
chr1	157079336	157082903
chr1	157335629	157336302
chr1	157636973	157637977
chr1	158543888	158544569
chr1	158574330	158576470
chr1	158684271	158685462
chr1	158711484	158712270
chr1	158719583	158720772
chr1	158919374	158920882
chr1	158984208	158986635
chr1	159173849	159174889
chr1	159369773	159371191
chr1	159376840	159377631
chr1	160150778	160151830
chr1	160196519	160197752
chr1	160419628	160420585
chr1	161343064	161344455
chr1	161510823	161511310
chr1	161544433	161546095
chr1	161600854	161601024
chr1	161831153	161832140
chr1	162216704	162217733
chr1	162464944	162466115
chr1	163179705	163181276
chr1	163899352	163899733
chr1	164038483	164038858
chr1	164761839	164762969
chr1	167005532	167006379
chr1	167211214	167212951
chr1	167744211	167745608
chr1	167764293	167764791
chr1	167864709	167866042
chr1	167973934	167974260
chr1	168184069	168185049
chr1	168209728	168211554
chr1	168212532	168214002
chr1	168852669	168853560
chr1	168856091	168857292
chr1	168942646	168944484
chr1	169044892	169045717
chr1	169046255	169047002
chr1	169111580	169113238
chr1	169169852	169170560
chr1	169219367	169220235
chr1	170093546	170095189
chr1	170170777	170172578
chr1	170205648	170207448
chr1	170214175	170215162
chr1	170216307	170222385
chr1	170238234	170239879
chr1	170271332	170273603
chr1	170278151	170279128
chr1	170285153	170289868
chr1	170313809	170315336
chr1	170347150	170348561
chr1	170403231	170404437
chr1	171392309	171393411
chr1	171397493	171398611
chr1	172297004	172297507
chr1	172353967	172354870
chr1	172585485	172587012
chr1	172587781	172588556
chr1	172594960	172595652
chr1	172604438	172604772
chr1	173123071	173124284
chr1	173180503	173181628
chr1	173944682	173948259
chr1	173976870	173980625
chr1	173982523	173984740
chr1	173994228	173996045
chr1	174001109	174002538
chr1	174078278	174079794
chr1	174191232	174192110
chr1	174239585	174240945
chr1	174249476	174250797
chr1	174412376	174413748
chr1	174415767	174417072
chr1	175272119	175273102
chr1	175273809	175274618
chr1	175288660	175290611
chr1	175732375	175734265
chr1	176466888	176467262
chr1	178126836	178127945
chr1	178143721	178144173
chr1	178585503	178586662
chr1	178612186	178614073
chr1	178685634	178687023
chr1	178809627	178812336
chr1	178858223	178865558
chr1	178869739	178870889
chr1	178875606	178878297
chr1	178919205	178919975
chr1	178922663	178929815
chr1	179078589	179081665
chr1	179268883	179269387
chr1	179296171	179297374
chr1	179379971	179380692
chr1	179381351	179382273
chr1	179388121	179389405
chr1	179492191	179492736
chr1	179502705	179504803
chr1	179570412	179570980
chr1	179575505	179576920
chr1	179613305	179614900
chr1	181162044	181162784
chr1	182242474	182244119
chr1	182295303	182296964
chr1	182693093	182694589
chr1	182698081	182699188
chr1	183453789	183454377
chr1	183481788	183483482
chr1	183806469	183809087
chr1	184307023	184307253
chr1	184798492	184800193
chr1	184848557	184850018
chr1	184851872	184853527
chr1	184889434	184890341
chr1	185345049	185346802
chr1	185889521	185891120
chr1	187265639	187266345
chr1	187306030	187306856
chr1	188378403	188379864
chr1	189686227	189687260
chr1	190886993	190891325
chr1	190903737	190904367
chr1	191011844	191012348
chr1	191032631	191033985
chr1	191041183	191043183
chr1	191961291	191963554
chr1	192505699	192507009
chr1	192551439	192553679
chr1	192587470	192588247
chr1	192772555	192773352
chr1	193047852	193048766
chr1	193260394	193261124
chr1	193285596	193286562
chr1	193640045	193642543
chr1	194203419	194205622
chr1	194250960	194251976
chr1	194277850	194278096
chr1	194367438	194369040
chr1	194381450	194383332
chr1	194562523	194563441
chr1	194581380	194582596
chr1	194660462	194661579
chr1	194677129	194678751
chr1	195020443	195021442
chr1	195023172	195024742
chr1	195098529	195099700
chr1	195131392	195132613
chr1	195142044	195142808
chr1	195215086	195216977
chr1	195259571	195260975
chr1	195275508	195276653
chr1	195528852	195529202
chr1	195558340	195558717
chr1	195814796	195816868
chr1	195860285	195861057
chr1	195986870	195988046
chr1	196034316	196035507
chr1	196049459	196049887
chr1	196052603	196053177
chr1	196448720	196451154
chr1	196454891	196456071
chr1	196463333	196463911
chr1	196488268	196489908
chr1	196546874	196548498
chr1	196802584	196803073
chr10	5957673	5960105
chr10	6240241	6240583
chr10	6274165	6277658
chr10	6292659	6293544
chr10	6482057	6483585
chr10	6930910	6931833
chr10	6933949	6936747
chr10	7756977	7758545
chr10	8480131	8481128
chr10	8481883	8482186
chr10	9051491	9052653
chr10	10869285	10870007
chr10	12515834	12516430
chr10	12827420	12829148
chr10	12833964	12835580
chr10	12836895	12838896
chr10	13151489	13152272
chr10	13433214	13435543
chr10	13458997	13460360
chr10	13555172	13557006
chr10	13702667	13703241
chr10	13801708	13802958
chr10	13915730	13916269
chr10	16741933	16742397
chr10	16815037	16816146
chr10	17050474	17053743
chr10	17197771	17200008
chr10	17350933	17352593
chr10	17546498	17548347
chr10	18054254	18054835
chr10	18123661	18125206
chr10	18127451	18129114
chr10	18142546	18142885
chr10	18182946	18183624
chr10	18245667	18246784
chr10	18928134	18928379
chr10	19889934	19890870
chr10	20004604	20006974
chr10	20442781	20443304
chr10	21324754	21325948
chr10	21868231	21868993
chr10	22311251	22312993
chr10	22378375	22379450
chr10	22466075	22467577
chr10	24126889	24128368
chr10	24830940	24833376
chr10	37386456	37387532
chr10	37531671	37533332
chr10	38273503	38275386
chr10	39040467	39041078
chr10	39181263	39182853
chr10	39203936	39205730
chr10	39259718	39262766
chr10	39271003	39273585
chr10	39277910	39279536
chr10	39290282	39293187
chr10	39306070	39309238
chr10	39378700	39380485
chr10	39394544	39395241
chr10	40090853	40092228
chr10	40358779	40359404
chr10	41651633	41652464
chr10	41654430	41655258
chr10	41791064	41791912
chr10	41809280	41810090
chr10	41838316	41839336
chr10	42579207	42580732
chr10	42762883	42764493
chr10	42803500	42804119
chr10	42823459	42824258
chr10	42825613	42826698
chr10	42831927	42832870
chr10	43027598	43028642
chr10	43051167	43052725
chr10	43068882	43070030
chr10	43246986	43248198
chr10	43321358	43321898
chr10	43442525	43443694
chr10	43462228	43463330
chr10	44716987	44718436
chr10	44719867	44720783
chr10	44866770	44867723
chr10	45017794	45019006
chr10	45030938	45031689
chr10	52597010	52597709
chr10	52747987	52748903
chr10	53118136	53118968
chr10	53154872	53155959
chr10	53455074	53455767
chr10	58412401	58413479
chr10	58552654	58554790
chr10	59065030	59065889
chr10	59247650	59248045
chr10	59342398	59343254
chr10	59359949	59363473
chr10	59383507	59384339
chr10	59405510	59406365
chr10	59419923	59421944
chr10	59432633	59433275
chr10	59569120	59569515
chr10	59656483	59657596
chr10	59665108	59666594
chr10	60194393	60195795
chr10	60278134	60279109
chr10	60282925	60284354
chr10	60717971	60718328
chr10	60825076	60825765
chr10	61210322	61210649
chr10	62149744	62150646
chr10	62349835	62350171
chr10	62552013	62553282
chr10	66020734	66021251
chr10	66382272	66385021
chr10	66465372	66467754
chr10	66528235	66529582
chr10	66546406	66548411
chr10	67568640	67570408
chr10	67599224	67599679
chr10	68003085	68004421
chr10	68318307	68318776
chr10	68674792	68676570
chr10	68815169	68815636
chr10	69097986	69099372
chr10	69153277	69153968
chr10	69158646	69159291
chr10	69168434	69172379
chr10	69191547	69194842
chr10	69205145	69208029
chr10	69258840	69259495
chr10	69557698	69558245
chr10	69581942	69584162
chr10	69601341	69603137
chr10	69645882	69646382
chr10	69667017	69668135
chr10	69947222	69948446
chr10	69982555	69983651
chr10	70411840	70413308
chr10	70414484	70415410
chr10	70810226	70811235
chr10	70939835	70941372
chr10	74518752	74519397
chr10	74562884	74563270
chr10	74650455	74650829
chr10	75335251	75336682
chr10	75355520	75356457
chr10	75381010	75381928
chr10	75464792	75465411
chr10	76264287	76265523
chr10	76271882	76273764
chr10	76337076	76337627
chr10	76466984	76468354
chr10	76470612	76471590
chr10	76613413	76614603
chr10	76627631	76628991
chr10	76735503	76736401
chr10	76968253	76971125
chr10	77007977	77008387
chr10	77151887	77153710
chr10	77632055	77632458
chr10	77760157	77761556
chr10	77779212	77780159
chr10	77785475	77788595
chr10	79038255	79039115
chr10	79093703	79095104
chr10	79265335	79267628
chr10	79303930	79304434
chr10	79396660	79397410
chr10	79510426	79511754
chr10	79580337	79582199
chr10	79652633	79654074
chr10	79671250	79672173
chr10	79758423	79759466
chr10	79794796	79796261
chr10	79847866	79849753
chr10	80199494	80200185
chr10	80600576	80601233
chr10	80630100	80630437
chr10	80862908	80866691
chr10	80873858	80880280
chr10	82139467	82139793
chr10	82447995	82449171
chr10	82482241	82483069
chr10	83522785	83524161
chr10	83819848	83822296
chr10	83834626	83835598
chr10	83850039	83850630
chr10	83899900	83901436
chr10	84147965	84150070
chr10	84169882	84171846
chr10	84172802	84174919
chr10	84314860	84315434
chr10	84321467	84322536
chr10	84333915	84334198
chr10	84380095	84380708
chr10	84426018	84426827
chr10	84428581	84431041
chr10	84431560	84432346
chr10	84883314	84885670
chr10	85002429	85002807
chr10	85629757	85630468
chr10	85779857	85780232
chr10	85781004	85781596
chr10	85783695	85784162
chr10	86234024	86235054
chr10	86497601	86500577
chr10	86692746	86693237
chr10	86813948	86815047
chr10	86951442	86953448
chr10	87043288	87044368
chr10	87389564	87390004
chr10	89994405	89994936
chr10	90129824	90130178
chr10	90233995	90235628
chr10	90247338	90248772
chr10	90644253	90645275
chr10	90650195	90650751
chr10	90691744	90692902
chr10	91008530	91009336
chr10	91147729	91149481
chr10	91541611	91542540
chr10	91795498	91796899
chr10	92018556	92020396
chr10	92253186	92255435
chr10	92300125	92300641
chr10	92628199	92629530
chr10	92657311	92658528
chr10	92723827	92724795
chr10	93095654	93096948
chr10	93098429	93099335
chr10	93103484	93106003
chr10	93198948	93199987
chr10	93350954	93352914
chr10	93400995	93402623
chr10	93406965	93409166
chr10	93556463	93557236
chr10	93591429	93593974
chr10	93692822	93693995
chr10	93728621	93729655
chr10	93845666	93846924
chr10	93875565	93877856
chr10	93879042	93879945
chr10	93921460	93922122
chr10	94084043	94086939
chr10	94274778	94275322
chr10	94453011	94454566
chr10	94502688	94503611
chr10	94602119	94602785
chr10	94605567	94606821
chr10	94607567	94608424
chr10	94716973	94717484
chr10	95676863	95677819
chr10	95770908	95772668
chr10	95861046	95863232
chr10	95986170	95987480
chr10	96108434	96110452
chr10	96218235	96218738
chr10	96309975	96311409
chr10	96343928	96345279
chr10	104945677	104946740
chr10	105551060	105552032
chr10	110368391	110369359
chr10	110428777	110429032
chr10	110858823	110859270
chr10	111272613	111273839
chr10	114487394	114487802
chr10	115798897	115800199
chr10	115971468	115972636
chr10	116307420	116309339
chr10	116531070	116532900
chr10	117342829	117343289
chr10	118076265	118079290
chr10	118257033	118258168
chr10	118890435	118892335
chr10	119121108	119122319
chr10	119127519	119130195
chr10	119709040	119709420
chr10	119853641	119855296
chr10	120092584	120092764
chr10	120144154	120145176
chr10	120319557	120320630
chr10	120643097	120643891
chr10	120856575	120857718
chr10	120859464	120861781
chr10	120869403	120870706
chr10	120904135	120904692
chr10	120942590	120942957
chr10	120943610	120944462
chr10	121319223	121319919
chr10	122141375	122144262
chr10	122152708	122153494
chr10	122154671	122155685
chr10	122185264	122187942
chr10	122320141	122322357
chr10	122323059	122325398
chr10	122367250	122369881
chr10	122400328	122401798
chr10	125405007	125406636
chr10	125507839	125508629
chr10	126078532	126079309
chr10	126393952	126394885
chr10	126703428	126704602
chr10	126817038	126818567
chr10	126945981	126951150
chr10	126979309	126980068
chr10	127834719	127835604
chr10	128082272	128083686
chr10	128325753	128327241
chr10	128327879	128330309
chr10	128349770	128350875
chr10	128375373	128376468
chr11	3230834	3231396
chr11	3236767	3238243
chr11	3270697	3272113
chr11	3674274	3675069
chr11	3732955	3734717
chr11	4042909	4044292
chr11	4661760	4662596
chr11	5217440	5218734
chr11	5324216	5325810
chr11	5930421	5931577
chr11	6078724	6079700
chr11	6294170	6294509
chr11	6371034	6371995
chr11	6379703	6382633
chr11	6414649	6415509
chr11	6760168	6760864
chr11	6789344	6790166
chr11	6868756	6869620
chr11	8501694	8502537
chr11	11721611	11723239
chr11	11724000	11726274
chr11	11755682	11756422
chr11	16490724	16492471
chr11	16639742	16642191
chr11	16730797	16732533
chr11	16841022	16842811
chr11	17252437	17252985
chr11	18645602	18655951
chr11	18770516	18772674
chr11	18776661	18780081
chr11	18781226	18784538
chr11	18785461	18786079
chr11	18889443	18890462
chr11	18922590	18923767
chr11	19454374	19455719
chr11	19838730	19840000
chr11	20531363	20533542
chr11	20539924	20540926
chr11	20549517	20551081
chr11	20554687	20557558
chr11	20867771	20868929
chr11	21893816	21897291
chr11	22358981	22359570
chr11	22460559	22461294
chr11	23960788	23962961
chr11	23999169	24000793
chr11	24185281	24187650
chr11	24204994	24206099
chr11	24207420	24208552
chr11	24270413	24271286
chr11	24271927	24273234
chr11	24639561	24641434
chr11	25055720	25057683
chr11	25255729	25258387
chr11	25492306	25492759
chr11	25595908	25598305
chr11	25752964	25753491
chr11	25754230	25754894
chr11	25755720	25757368
chr11	26672567	26673522
chr11	30057958	30060126
chr11	30060745	30061842
chr11	30371377	30372309
chr11	31594793	31595505
chr11	31738526	31740263
chr11	31909971	31910962
chr11	31919962	31920834
chr11	31926983	31927720
chr11	31957293	31958212
chr11	31986508	31988278
chr11	32035910	32036244
chr11	32037649	32038913
chr11	32041293	32042918
chr11	32282883	32284401
chr11	32449034	32451074
chr11	32522704	32523024
chr11	33099488	33100332
chr11	33672200	33673118
chr11	34197589	34198200
chr11	34243179	34244504
chr11	35318000	35319275
chr11	35325881	35327714
chr11	35341151	35342002
chr11	35414492	35416499
chr11	35669213	35671441
chr11	35678203	35679695
chr11	35691434	35692559
chr11	35706253	35707602
chr11	35740483	35742104
chr11	35785635	35786320
chr11	35859390	35859651
chr11	35919947	35923506
chr11	35950440	35951460
chr11	36490082	36492362
chr11	43198834	43199382
chr11	43361645	43362264
chr11	43388296	43389715
chr11	43431142	43432146
chr11	43457189	43457690
chr11	43816373	43816668
chr11	44438357	44440856
chr11	44447916	44449243
chr11	44468140	44468943
chr11	44470881	44471726
chr11	44476609	44477710
chr11	44553740	44555002
chr11	44559761	44561203
chr11	44645230	44647590
chr11	44679621	44680859
chr11	44706234	44707205
chr11	44713098	44714328
chr11	44795560	44796009
chr11	44839937	44841092
chr11	45267708	45269678
chr11	45391112	45391900
chr11	45734743	45735518
chr11	46031751	46032942
chr11	47453686	47455391
chr11	48684398	48685872
chr11	49063961	49064365
chr11	49744685	49746162
chr11	49747570	49749650
chr11	49751364	49753405
chr11	50042193	50043116
chr11	50305295	50307121
chr11	50320613	50321305
chr11	51272889	51274112
chr11	52254338	52254919
chr11	52360281	52360906
chr11	53289082	53289366
chr11	53820621	53821924
chr11	53871802	53872903
chr11	53926600	53927019
chr11	54125336	54127053
chr11	54567997	54568910
chr11	54625331	54627388
chr11	54786792	54787886
chr11	54828584	54830794
chr11	54836513	54837268
chr11	55154946	55156381
chr11	55236981	55238446
chr11	55498497	55499297
chr11	56059933	56060972
chr11	57366467	57367152
chr11	57396837	57397665
chr11	57401363	57401957
chr11	57587157	57588174
chr11	57600300	57600829
chr11	58680760	58681375
chr11	58976441	58977504
chr11	59521168	59521979
chr11	59840862	59842184
chr11	59843169	59844344
chr11	59907587	59908853
chr11	59927495	59929517
chr11	59953065	59955084
chr11	59988822	59991585
chr11	60021830	60024520
chr11	60046842	60047239
chr11	60107258	60108685
chr11	60124073	60126450
chr11	60165722	60166394
chr11	60198057	60199140
chr11	60745605	60745803
chr11	61038630	61040383
chr11	61041364	61041881
chr11	61282139	61283203
chr11	62078914	62079362
chr11	62079971	62080665
chr11	62425491	62429040
chr11	62438342	62439148
chr11	62442436	62444954
chr11	62465878	62466350
chr11	62780167	62781295
chr11	62993158	62995339
chr11	63084406	63085138
chr11	63544698	63545838
chr11	63711702	63712592
chr11	63802556	63802974
chr11	64781728	64782139
chr11	65216070	65216469
chr11	65249543	65249966
chr11	65600978	65601805
chr11	66659209	66660603
chr11	66830671	66831606
chr11	67416136	67416964
chr11	67958100	67960172
chr11	68028179	68029557
chr11	68057252	68058664
chr11	68086973	68088615
chr11	68912186	68913814
chr11	69145580	69146140
chr11	69222346	69225840
chr11	69227891	69233100
chr11	69359699	69360961
chr11	69366270	69367148
chr11	69520179	69521316
chr11	69613114	69614490
chr11	69652072	69652379
chr11	69833924	69835831
chr11	69842086	69844216
chr11	70409431	70410267
chr11	71202527	71204328
chr11	71311084	71312631
chr11	71569282	71573703
chr11	71576173	71578497
chr11	71798728	71800245
chr11	71880551	71881942
chr11	72039744	72040118
chr11	72047378	72048278
chr11	72268919	72269498
chr11	72389418	72390841
chr11	72829086	72829969
chr11	74690050	74691016
chr11	75026968	75027825
chr11	75385811	75386960
chr11	75739340	75740298
chr11	76080719	76082120
chr11	76103383	76104650
chr11	76106632	76107251
chr11	76108238	76108788
chr11	76263057	76264079
chr11	76280471	76283760
chr11	76307694	76308764
chr11	76320810	76321978
chr11	76336637	76337534
chr11	76384379	76385193
chr11	76453038	76453620
chr11	76457611	76459580
chr11	76460395	76461127
chr11	77299981	77300851
chr11	77438392	77439093
chr11	77576733	77577915
chr11	77603769	77604830
chr11	77698358	77699728
chr11	77700551	77701864
chr11	77709611	77712014
chr11	77719630	77720939
chr11	77777957	77779394
chr11	77851454	77852015
chr11	77928040	77929802
chr11	77977560	77978992
chr11	78194150	78195187
chr11	78599124	78599971
chr11	78633579	78634487
chr11	78855490	78855898
chr11	78870537	78871840
chr11	78883044	78883805
chr11	78908928	78909839
chr11	78930038	78931003
chr11	78959428	78960171
chr11	79426355	79427528
chr11	79459844	79460866
chr11	79473975	79474470
chr11	79515344	79516148
chr11	79517177	79518479
chr11	79605635	79606399
chr11	80103101	80104045
chr11	80125784	80126939
chr11	80129057	80130399
chr11	80293199	80293904
chr11	80311797	80312782
chr11	80316908	80318714
chr11	80331987	80332894
chr11	80390424	80392347
chr11	80415541	80417104
chr11	80435283	80437118
chr11	80645229	80646276
chr11	80947303	80947851
chr11	81299579	81300635
chr11	81315155	81315771
chr11	81325778	81326572
chr11	81425636	81427220
chr11	81580948	81582403
chr11	81710872	81711865
chr11	82336540	82337686
chr11	83112081	83112859
chr11	83279830	83280617
chr11	83824536	83826186
chr11	83855970	83857601
chr11	84084718	84086650
chr11	84162038	84163835
chr11	84189547	84191335
chr11	84244344	84245993
chr11	84376100	84377768
chr11	84378619	84379431
chr11	84380457	84380910
chr11	84381594	84385009
chr11	84386923	84388869
chr11	84391512	84393191
chr11	84396090	84396570
chr11	84398509	84401204
chr11	84449947	84452173
chr11	84455545	84456787
chr11	84535881	84536462
chr11	84537312	84539960
chr11	84563335	84563575
chr11	84584176	84585264
chr11	85671311	85671998
chr11	86070187	86070917
chr11	86200202	86201395
chr11	86632521	86633760
chr11	86653220	86654927
chr11	86710202	86710966
chr11	86759790	86761533
chr11	86796033	86797413
chr11	86806277	86807838
chr11	87355555	87357360
chr11	87391638	87392894
chr11	87409236	87410517
chr11	87628303	87628620
chr11	87629644	87631081
chr11	87928230	87929324
chr11	87931517	87934003
chr11	87939671	87940863
chr11	87952425	87954050
chr11	87993948	87994566
chr11	88047209	88047939
chr11	88049167	88050049
chr11	88064940	88068065
chr11	88087172	88090828
chr11	88093891	88094567
chr11	88117089	88118209
chr11	88121642	88125336
chr11	88148147	88148857
chr11	88208317	88209700
chr11	88214900	88221127
chr11	88224444	88226761
chr11	88227342	88228645
chr11	88234475	88235783
chr11	88237127	88238638
chr11	88256797	88257958
chr11	88260596	88262253
chr11	88273454	88278441
chr11	88285212	88286811
chr11	88293965	88297491
chr11	88301754	88302529
chr11	88334331	88335187
chr11	88337270	88341540
chr11	88347555	88350051
chr11	88363448	88367651
chr11	88374814	88375350
chr11	88377300	88379120
chr11	88394853	88403801
chr11	88490816	88491366
chr11	88506196	88507167
chr11	88508376	88509099
chr11	88511765	88512444
chr11	88550779	88552188
chr11	88554827	88555729
chr11	88563325	88564929
chr11	88569695	88571039
chr11	88577627	88578149
chr11	88681632	88682689
chr11	89120545	89120828
chr11	89159178	89161142
chr11	89557629	89558479
chr11	90232069	90232637
chr11	93690384	93691237
chr11	94006310	94007386
chr11	94010115	94011075
chr11	94020411	94023296
chr11	94071331	94072263
chr11	94107249	94108338
chr11	94201134	94202854
chr11	94268799	94269655
chr11	94273854	94275634
chr11	94289667	94291151
chr11	94330137	94330993
chr11	94410111	94411049
chr11	94562933	94563399
chr11	94564490	94566266
chr11	95275633	95276700
chr11	95354084	95355608
chr11	95361697	95363015
chr11	95364687	95365842
chr11	95849640	95853491
chr11	96439373	96440625
chr11	96555945	96557627
chr11	96574699	96575648
chr11	96604404	96605118
chr11	96732830	96739019
chr11	96746042	96748709
chr11	96757744	96758797
chr11	96760518	96762594
chr11	96763221	96765079
chr11	96767603	96769629
chr11	97262232	97262856
chr11	97289190	97290070
chr11	97392216	97394409
chr11	97398168	97399083
chr11	97666912	97668072
chr11	97672659	97674906
chr11	97679769	97680795
chr11	97811011	97812114
chr11	98194298	98195940
chr11	98199800	98200149
chr11	98232272	98233664
chr11	98599506	98600373
chr11	98608160	98613227
chr11	98628856	98629715
chr11	98643990	98644779
chr11	98728884	98729511
chr11	98786802	98787635
chr11	98824962	98833205
chr11	98843192	98843971
chr11	98884918	98885492
chr11	98908164	98909304
chr11	98992631	98994007
chr11	99114343	99114861
chr11	100333121	100334067
chr11	100489870	100491132
chr11	101001607	101001847
chr11	101049906	101052262
chr11	101338671	101339509
chr11	101340279	101341485
chr11	101344654	101347663
chr11	101386136	101388263
chr11	101556728	101558224
chr11	101561143	101561991
chr11	101750538	101751301
chr11	101870777	101872255
chr11	102157004	102157873
chr11	102307798	102308868
chr11	102498197	102499025
chr11	102600486	102601265
chr11	102818504	102819588
chr11	102824681	102825560
chr11	102976395	102979123
chr11	103095669	103097405
chr11	103105884	103106463
chr11	103634658	103636080
chr11	103701905	103703619
chr11	103751418	103752813
chr11	104133084	104134515
chr11	104180151	104180712
chr11	105153691	105154846
chr11	105368629	105369750
chr11	105795959	105798082
chr11	106128210	106130829
chr11	106519090	106520354
chr11	106520949	106523002
chr11	106535628	106536879
chr11	107186849	107187653
chr11	107274486	107275212
chr11	107277353	107278605
chr11	107544243	107545543
chr11	107623817	107625399
chr11	107639588	107641400
chr11	108041757	108043227
chr11	108781710	108784703
chr11	108788193	108788763
chr11	108790139	108790566
chr11	108791381	108792933
chr11	108796557	108797168
chr11	108929340	108932924
chr11	108958856	108960605
chr11	108966382	108969760
chr11	109060448	109061496
chr11	109068095	109068496
chr11	109071795	109072414
chr11	109181564	109182523
chr11	109337087	109338260
chr11	110257370	110258115
chr11	110339506	110340957
chr11	111755219	111755481
chr11	112518677	112519342
chr11	112645263	112647604
chr11	112671576	112674238
chr11	112679120	112679918
chr11	112687256	112688724
chr11	112721282	112723077
chr11	112733550	112734718
chr11	112907167	112908400
chr11	112953497	112954221
chr11	113045006	113046291
chr11	113049147	113050509
chr11	113053886	113054245
chr11	113127679	113128164
chr11	113187378	113189171
chr11	113229301	113229931
chr11	113234549	113235121
chr11	113296792	113297140
chr11	113300375	113302650
chr11	113311752	113312665
chr11	113328077	113330420
chr11	113381645	113384128
chr11	113414409	113417082
chr11	113461409	113464210
chr11	113472545	113473884
chr11	113510858	113513321
chr11	113548114	113548501
chr11	113570987	113572315
chr11	113646908	113647578
chr11	113658637	113659062
chr11	113783992	113785645
chr11	113901554	113902340
chr11	113927898	113930239
chr11	114036486	114037797
chr11	114100259	114101660
chr11	114329155	114329975
chr11	114333553	114334860
chr11	114390294	114390782
chr11	114397736	114399062
chr11	114428295	114429011
chr11	114457893	114459618
chr11	114529918	114530986
chr11	114537226	114538673
chr11	114545769	114548105
chr11	114733916	114734858
chr11	115092896	115093196
chr11	115094019	115095923
chr11	115143716	115144433
chr11	115228306	115228961
chr11	115261644	115262641
chr11	115269337	115272448
chr11	115273709	115275111
chr11	115469947	115470804
chr11	115613898	115614568
chr11	115626791	115627422
chr11	115640261	115642513
chr11	115674427	115674954
chr11	115870746	115872532
chr11	115891646	115892427
chr11	115922624	115923981
chr11	115990845	115992508
chr11	116009816	116011096
chr11	116028828	116029453
chr11	116190367	116191810
chr11	116391936	116392446
chr11	116454068	116454600
chr11	116459604	116460223
chr11	116482457	116483161
chr11	116504802	116505233
chr11	116518791	116519775
chr11	116521588	116524924
chr11	116671671	116676432
chr11	116686490	116689329
chr11	116782160	116784257
chr11	117127747	117129113
chr11	117130243	117131107
chr11	117146070	117147187
chr11	117177629	117180232
chr11	117192864	117195030
chr11	117265484	117266155
chr11	117267831	117271928
chr11	117297693	117298589
chr11	117329699	117331676
chr11	117339553	117341393
chr11	117343740	117344757
chr11	117352957	117353724
chr11	117357350	117360164
chr11	117401655	117403222
chr11	117459095	117459892
chr11	117479107	117479581
chr11	117488307	117490373
chr11	117740100	117740332
chr11	117835656	117838037
chr11	118003682	118004455
chr11	118057988	118060057
chr11	118062793	118064999
chr11	118100442	118100886
chr11	118188506	118189607
chr11	118222057	118222253
chr11	118300079	118300727
chr11	118331115	118333573
chr11	118342496	118343514
chr11	118600418	118602134
chr11	118605867	118607907
chr11	118612839	118614145
chr11	118617899	118622731
chr11	118653479	118656632
chr11	118777477	118778540
chr11	118833841	118835800
chr11	118914113	118915378
chr11	118917620	118918805
chr11	119017630	119018735
chr11	119037671	119038486
chr11	119070356	119071473
chr11	119076588	119077785
chr11	119081259	119081758
chr11	119370368	119371311
chr11	119374692	119377735
chr11	119505921	119507393
chr11	119627021	119629854
chr11	119633938	119634298
chr11	119649527	119651437
chr11	119664447	119665028
chr11	119668555	119669394
chr11	119685562	119687037
chr11	119707569	119709690
chr11	119843988	119845020
chr11	119849474	119851464
chr11	119912069	119913190
chr11	119947546	119948117
chr11	119982287	119983380
chr11	120011388	120012593
chr11	120077471	120078995
chr11	120084803	120087163
chr11	120122495	120123521
chr11	120166197	120167262
chr11	120176773	120178218
chr11	121300373	121300985
chr11	121669983	121670232
chr12	3370954	3372224
chr12	3761221	3762516
chr12	3849634	3851080
chr12	4006207	4007679
chr12	4008450	4009383
chr12	4529975	4530961
chr12	5195621	5196383
chr12	5259906	5261692
chr12	5274166	5275690
chr12	5435277	5436147
chr12	5742533	5743021
chr12	8333842	8334462
chr12	8346056	8347081
chr12	8370868	8371569
chr12	8919588	8920100
chr12	8928153	8930247
chr12	12268988	12269241
chr12	12293800	12295081
chr12	12321556	12322656
chr12	12617627	12619294
chr12	12687048	12688941
chr12	12690713	12691460
chr12	12700298	12701751
chr12	12722288	12722693
chr12	12729682	12731112
chr12	12731786	12733056
chr12	12816780	12818194
chr12	12819017	12820581
chr12	12832588	12833278
chr12	12834584	12835189
chr12	12882872	12885305
chr12	12910347	12913700
chr12	13166409	13167265
chr12	16806901	16807913
chr12	17070543	17071180
chr12	17564311	17564816
chr12	25578568	25579567
chr12	25589669	25590431
chr12	25809049	25811430
chr12	26479058	26480483
chr12	26549191	26551287
chr12	26555437	26557394
chr12	26676133	26677274
chr12	26752716	26753990
chr12	26796520	26798117
chr12	26798664	26801885
chr12	26876072	26877107
chr12	27315746	27317699
chr12	27319437	27320883
chr12	27465939	27467216
chr12	27503032	27503712
chr12	27562143	27563275
chr12	27569765	27572932
chr12	27587781	27589434
chr12	27620902	27622928
chr12	27702823	27703691
chr12	27744891	27751605
chr12	27765803	27770663
chr12	27823040	27826607
chr12	27827589	27828618
chr12	27834962	27836815
chr12	27867326	27868416
chr12	27978597	27979218
chr12	28041964	28042548
chr12	28221603	28222307
chr12	28248828	28253026
chr12	28259738	28261851
chr12	28662433	28663897
chr12	28744753	28746012
chr12	29484512	29485583
chr12	29500906	29504190
chr12	29533491	29534243
chr12	29633557	29635221
chr12	29732687	29734840
chr12	29768183	29768964
chr12	29780026	29781728
chr12	29825444	29827046
chr12	29917557	29918509
chr12	29924718	29925508
chr12	29942291	29943369
chr12	30033767	30034684
chr12	30041282	30043016
chr12	30052879	30054401
chr12	30219190	30220337
chr12	30313959	30315399
chr12	30324136	30326007
chr12	30327571	30328347
chr12	30339667	30342146
chr12	30348099	30351276
chr12	30382844	30384843
chr12	30386235	30388018
chr12	30500486	30502147
chr12	30556695	30558268
chr12	32579811	32582543
chr12	32590651	32591469
chr12	32598493	32599749
chr12	33720012	33721140
chr12	33746587	33747095
chr12	33756958	33758135
chr12	33795448	33796401
chr12	35748134	35748535
chr12	36720126	36721322
chr12	40701420	40703011
chr12	41225310	41226282
chr12	41238876	41239286
chr12	41516453	41518122
chr12	42210417	42212593
chr12	45502025	45506328
chr12	45539848	45540389
chr12	48262686	48266628
chr12	53482590	53482881
chr12	53724407	53725015
chr12	53772375	53773827
chr12	53870305	53871236
chr12	53872619	53876254
chr12	53891141	53891766
chr12	53932592	53933095
chr12	53934407	53937928
chr12	54133656	54134461
chr12	54161911	54164258
chr12	54165298	54166402
chr12	54172148	54172629
chr12	54688655	54689470
chr12	55077424	55077713
chr12	55135019	55136228
chr12	55153540	55154882
chr12	55292063	55294006
chr12	55299725	55300720
chr12	55304435	55304782
chr12	55387755	55389637
chr12	55413774	55414423
chr12	56547224	56548549
chr12	56565138	56567453
chr12	57084051	57084996
chr12	69700114	69701541
chr12	69875956	69877226
chr12	70269567	70269778
chr12	70518809	70519415
chr12	70602916	70603616
chr12	71169590	71170366
chr12	71468167	71469293
chr12	72224007	72224949
chr12	72380618	72381401
chr12	72582453	72583668
chr12	72588593	72589113
chr12	72673259	72674345
chr12	73336104	73337605
chr12	73433212	73433634
chr12	73465676	73467846
chr12	73473957	73476668
chr12	74780119	74780784
chr12	75209826	75211245
chr12	76621513	76622095
chr12	76974716	76975862
chr12	77182232	77183125
chr12	77365220	77366042
chr12	77746097	77747234
chr12	78032901	78033630
chr12	78109931	78110777
chr12	78600752	78602443
chr12	78611818	78613161
chr12	78629140	78630377
chr12	78695913	78697055
chr12	78778752	78779506
chr12	78839742	78841056
chr12	79199685	79201286
chr12	80053131	80053861
chr12	80292091	80292614
chr12	80611992	80613524
chr12	80781305	80782186
chr12	80820094	80821708
chr12	80833196	80834868
chr12	80908300	80909497
chr12	80979871	80981281
chr12	81011517	81012994
chr12	81025198	81028226
chr12	81070476	81071947
chr12	81090382	81091521
chr12	81104094	81104536
chr12	81114090	81115887
chr12	81123718	81124182
chr12	81162083	81165518
chr12	81231836	81232218
chr12	81292088	81292652
chr12	81607915	81608540
chr12	81837244	81838751
chr12	81912736	81913712
chr12	81916408	81919655
chr12	82155143	82157654
chr12	82209330	82211511
chr12	82246780	82248144
chr12	82267143	82267817
chr12	83571307	83572138
chr12	84033740	84034733
chr12	84825940	84828664
chr12	85121833	85123167
chr12	85132426	85134090
chr12	85291614	85292406
chr12	85339250	85339883
chr12	85489084	85489792
chr12	85516484	85517620
chr12	85873113	85874104
chr12	86158983	86161576
chr12	86181743	86182819
chr12	86542328	86542676
chr12	86777365	86777763
chr12	87443739	87445118
chr12	87503714	87504703
chr12	87522231	87523172
chr12	87561560	87562270
chr12	87725022	87725468
chr12	87987257	87989113
chr12	87993184	87994196
chr12	87999868	88001156
chr12	88038889	88042414
chr12	88127174	88128858
chr12	88139925	88140329
chr12	88141424	88143886
chr12	88147271	88149073
chr12	88155557	88158430
chr12	88164406	88165867
chr12	88231564	88239669
chr12	88252519	88253212
chr12	88301349	88302093
chr12	90088186	90089515
chr12	90097958	90099286
chr12	96630864	96631389
chr12	96976309	96977466
chr12	99073781	99075872
chr12	99159641	99160349
chr12	99715444	99717554
chr12	99740730	99741176
chr12	99799526	99803792
chr12	99811458	99813897
chr12	100247532	100250027
chr12	100458100	100458521
chr12	100459303	100459938
chr12	100485345	100486083
chr12	100522361	100524036
chr12	100544157	100545573
chr12	100568071	100568429
chr12	100574717	100575028
chr12	100578446	100578812
chr12	100878380	100879479
chr12	100953156	100954817
chr12	101361322	101362379
chr12	101406235	101407041
chr12	101466166	101466864
chr12	101514654	101515714
chr12	101520102	101521342
chr12	101545622	101546258
chr12	101551581	101553132
chr12	101628727	101629312
chr12	101933268	101934689
chr12	102016200	102017812
chr12	103295570	103297309
chr12	103540421	103542573
chr12	103546396	103547028
chr12	103656906	103659018
chr12	103878165	103879504
chr12	103899228	103900832
chr12	103936166	103937141
chr12	103968218	103969876
chr12	104317168	104317817
chr12	104401868	104403757
chr12	104626963	104627379
chr12	104663265	104663969
chr12	105451718	105453101
chr12	106437937	106438483
chr12	107319488	107321180
chr12	107412257	107414254
chr12	107717507	107718265
chr12	108567199	108568006
chr12	109209248	109209764
chr12	109217852	109219577
chr12	109305857	109306634
chr12	109356760	109357949
chr12	109454790	109455730
chr12	109456505	109458891
chr12	109469305	109470253
chr12	109478067	109480691
chr12	109493675	109494433
chr12	109501319	109505507
chr12	109558226	109559955
chr12	109633785	109634889
chr12	109660884	109662001
chr12	109669218	109669768
chr12	109718741	109719657
chr12	109741342	109741828
chr12	109802781	109804003
chr12	109843808	109845003
chr12	109906390	109907364
chr12	110073559	110074923
chr12	110143502	110145188
chr12	110197344	110198219
chr12	110323585	110324171
chr12	110798188	110799540
chr12	110983549	110985170
chr12	110987435	110989025
chr12	111186215	111187354
chr12	111698841	111699632
chr12	111723483	111724639
chr12	111736739	111737889
chr12	111748105	111749628
chr12	112074985	112075876
chr12	112084210	112085436
chr12	112400499	112401275
chr12	112598985	112599386
chr12	112925086	112926530
chr12	112929772	112934961
chr12	112935709	112937243
chr12	112956522	112957783
chr12	112962005	112964848
chr12	113003992	113005890
chr12	113158080	113158979
chr12	113401526	113402911
chr12	113420189	113420641
chr12	113460096	113460671
chr12	113479434	113480578
chr12	113537095	113537949
chr12	113567200	113569718
chr12	113570808	113573523
chr12	113575384	113575958
chr12	113779967	113781294
chr12	113828945	113829726
chr12	113898638	113900755
chr12	113901487	113904949
chr12	113931467	113932383
chr12	113984608	113986487
chr12	114267371	114267663
chr12	114270542	114271539
chr12	118157308	118159256
chr12	118266599	118267861
chr12	118277748	118278519
chr12	118285886	118286986
chr12	118291644	118293761
chr12	118389042	118399439
chr12	118407996	118415901
chr12	118434725	118436401
chr12	118437256	118437788
chr12	118438595	118439298
chr12	118440954	118442384
chr12	118495201	118496858
chr12	118582872	118584766
chr12	118865790	118867708
chr12	119009059	119010146
chr13	6472771	6473673
chr13	8332440	8333924
chr13	12018934	12019122
chr13	15576635	15579622
chr13	15633436	15634898
chr13	15635842	15636540
chr13	16736748	16738160
chr13	18372530	18374458
chr13	19310709	19312917
chr13	19363834	19366438
chr13	19391213	19393645
chr13	20553230	20554187
chr13	20727908	20728345
chr13	21127653	21128703
chr13	22132684	22133198
chr13	23676706	23678834
chr13	24208570	24210047
chr13	24668452	24668712
chr13	24696315	24697924
chr13	24720270	24721920
chr13	25841722	25843645
chr13	26245811	26247692
chr13	28386589	28388413
chr13	28500622	28501168
chr13	28506623	28511128
chr13	28511830	28512320
chr13	28678460	28679554
chr13	28809607	28811149
chr13	28812840	28814305
chr13	28849867	28850577
chr13	28866699	28867754
chr13	28873459	28875102
chr13	28884894	28886229
chr13	28887167	28887567
chr13	28902265	28904419
chr13	28976102	28977741
chr13	29106474	29108301
chr13	29288011	29289263
chr13	29365511	29366832
chr13	29461974	29464195
chr13	29506320	29509300
chr13	29701193	29704482
chr13	29850549	29853243
chr13	31058400	31058822
chr13	33177032	33178849
chr13	34180030	34181288
chr13	34227689	34229424
chr13	34239914	34242763
chr13	34248513	34248907
chr13	34284908	34286180
chr13	34329944	34332189
chr13	34336112	34337055
chr13	34339635	34342390
chr13	34361378	34362344
chr13	34363063	34364398
chr13	34369794	34371342
chr13	34378923	34381622
chr13	34761825	34762192
chr13	34767287	34768320
chr13	34818204	34818873
chr13	34905933	34908011
chr13	35333160	35333613
chr13	35593341	35594211
chr13	36385173	36386229
chr13	36625093	36626173
chr13	36629977	36630446
chr13	36670588	36671020
chr13	36674071	36676305
chr13	36704644	36705464
chr13	36815719	36817473
chr13	37193140	37194572
chr13	37402459	37405352
chr13	37600663	37601959
chr13	37605835	37606521
chr13	39629543	39630358
chr13	39704270	39704608
chr13	40982203	40982780
chr13	41012721	41013246
chr13	41453724	41455490
chr13	41537266	41538359
chr13	42196835	42199551
chr13	42244394	42246065
chr13	43598539	43599477
chr13	43624875	43627942
chr13	43779762	43780258
chr13	43833613	43836961
chr13	43901418	43903165
chr13	43995104	43996260
chr13	44317476	44318003
chr13	44326885	44328267
chr13	44449271	44449586
chr13	44548650	44549963
chr13	44561275	44562051
chr13	44596585	44597618
chr13	44659995	44660428
chr13	44846302	44848305
chr13	44850594	44851117
chr13	44934352	44938966
chr13	45511213	45515356
chr13	45564851	45565439
chr13	45634562	45634960
chr13	46115530	46115720
chr13	46445174	46446239
chr13	46666197	46667122
chr13	47002866	47003364
chr13	47070331	47071949
chr13	47368455	47369881
chr13	47437707	47438201
chr13	47830635	47831592
chr13	47938751	47939521
chr13	47950718	47951838
chr13	48004808	48006233
chr13	48197650	48198684
chr13	48225370	48227853
chr13	48266819	48267879
chr13	48661047	48661871
chr13	49110726	49112167
chr13	49139330	49140043
chr13	49226982	49228037
chr13	49267296	49268456
chr13	49575215	49576904
chr13	51215909	51216880
chr13	51324234	51325272
chr13	51408965	51411218
chr13	51440324	51442338
chr13	51513419	51513995
chr13	51662357	51665852
chr13	51827605	51828468
chr13	51856407	51857500
chr13	51900425	51902038
chr13	51911578	51913080
chr13	51997467	51998660
chr13	52012245	52017169
chr13	52110197	52111378
chr13	52137296	52137949
chr13	52565128	52566023
chr13	52656902	52658099
chr13	53307518	53308046
chr13	53557584	53558726
chr13	53559581	53560348
chr13	54238514	54239984
chr13	54306592	54308825
chr13	54361146	54362984
chr13	54364989	54365773
chr13	54378173	54378654
chr13	54397458	54399584
chr13	54403547	54405119
chr13	54417653	54420180
chr13	54420994	54422064
chr13	54423585	54425245
chr13	54520356	54520867
chr13	54794457	54795914
chr13	54859355	54860130
chr13	54925260	54926278
chr13	54975577	54976554
chr13	54980266	54980910
chr13	55269991	55271077
chr13	55272613	55274056
chr13	55571615	55574593
chr13	56204602	56206315
chr13	56309724	56310746
chr13	56322411	56323702
chr13	56359976	56361776
chr13	56682714	56684646
chr13	56875476	56876402
chr13	57209127	57209887
chr13	57417482	57418436
chr13	57990950	57991742
chr13	58214426	58215082
chr13	58577811	58578039
chr13	58927185	58928258
chr13	59111837	59113494
chr13	59141608	59142985
chr13	59192596	59194789
chr13	59244955	59246188
chr13	59247341	59247889
chr13	59596561	59597739
chr13	59635267	59636921
chr13	59653702	59654081
chr13	59752884	59755010
chr13	60027491	60030191
chr13	60042449	60042851
chr13	60072033	60073656
chr13	60211709	60211960
chr13	60226831	60227860
chr13	60247215	60249574
chr13	60271272	60273477
chr13	60623670	60625096
chr13	60729075	60729612
chr13	63340911	63341711
chr13	63626197	63627030
chr13	63652905	63656352
chr13	64019550	64020829
chr13	64091884	64092482
chr13	64103790	64105086
chr13	69698167	69699131
chr13	70072173	70073569
chr13	70125700	70127687
chr13	70482447	70484320
chr13	70653532	70654447
chr13	71022657	71024050
chr13	71173510	71174962
chr13	71243305	71244763
chr13	71286936	71288508
chr13	71295962	71299483
chr13	71349458	71350674
chr13	71387222	71388704
chr13	71813834	71814384
chr13	72088501	72091531
chr13	72104919	72105986
chr13	72200434	72201277
chr13	72425173	72427116
chr13	72429724	72430093
chr13	72438517	72441945
chr13	72761251	72762782
chr13	72775807	72777545
chr13	72952559	72955180
chr13	73096076	73096784
chr13	73171355	73173426
chr13	73244377	73245579
chr13	73297064	73297826
chr13	73443053	73444849
chr13	74599878	74600845
chr13	74700582	74701927
chr13	78323547	78324641
chr13	78332400	78335194
chr13	78565855	78568012
chr13	78716088	78716520
chr13	79417070	79417381
chr13	81768063	81770152
chr13	84005709	84006495
chr13	84021915	84025681
chr13	84127089	84128254
chr13	84137224	84137534
chr13	84190757	84207345
chr13	84482762	84490696
chr13	84537898	84539930
chr13	84543885	84545682
chr13	84704618	84712331
chr13	84894823	84898958
chr13	84899783	84901585
chr13	84922892	84924213
chr13	91268178	91268761
chr13	91313061	91315511
chr13	91509673	91512056
chr13	93473053	93473997
chr13	93502464	93504735
chr13	93506369	93507413
chr13	94280646	94281592
chr13	94608570	94610661
chr13	94943645	94944473
chr13	94948184	94949731
chr13	95145502	95146034
chr13	96409080	96410220
chr13	98019522	98022807
chr13	98026263	98026899
[truncated: 5,024 more rows]
