# Supplementary material for: Temporal analysis of enhancers during mouse cerebellar development reveals dynamic and novel regulatory functions
Source: eLife. 2022 Aug 9;11:e74207. doi: 10.7554/eLife.74207 (PMC9398453; doi:10.7554/eLife.74207)
Supplement: Source code 1. [file elife-74207-code1.zip]

Archive with 1 entries (1 files):
- 24-09-2021-TR-eLife-74207/Source_Code_File_1_Generate_pseudobulk_bySample.Rmd
